# Supplementary material for: Users’ polarisation in dynamic discussion networks: The case of refugee crisis in Sweden
Source: PLoS One. 2022 Feb 9;17(2):e0262992. doi: 10.1371/journal.pone.0262992 (PMC8827437; doi:10.1371/journal.pone.0262992)
Supplement: S1 File — The document provides additional information on the data handling and methods used for the analysis and complements the main text of the manuscript. (ZIP) [file pone.0262992.s006.zip]

Archive with 2 entries (2 files):
- S1 File.pdf
- S1 File.tex
