# Supplementary material for: Users’ polarisation in dynamic discussion networks: The case of refugee crisis in Sweden
Source: PLoS One. 2022 Feb 9;17(2):e0262992. doi: 10.1371/journal.pone.0262992 (PMC8827437; doi:10.1371/journal.pone.0262992)
Supplement: S2 File — The R/Python script used for the analysis can be found at this link: https://elizabethkopacheva.github.io/CET-W2V/. (TXT) [file pone.0262992.s007.txt]

S2 File. Supplementary R/Python script. The R/Python script used for the 
analysis can be found at this link: 
https://elizabethkopacheva.github.io/CET-W2V/.
